# Supplementary material for: Genome-wide analysis and expression profiling under heat and drought treatments of HSP70 gene family in soybean (Glycine max L.)
Source: Front Plant Sci. 2015 Sep 25;6:773. doi: 10.3389/fpls.2015.00773 (PMC4585176; doi:10.3389/fpls.2015.00773)
Supplement: Supplementary file 5 [file DataSheet5.XLSX]

## Sheet: 工作表1
1	2	3	4	5	6	7	8	9	10	11	12	13	14	15	16	17	18	19	20	21	22	23	24	25	26	27	28	29	30	31	32	33	34	35	36	37	38	39	40	41	42	43	44	45	46	47	48	49	50
Glyma01g44910	Glyma02g09400	Glyma02g10195	Glyma02g10261	Glyma02g10320	Glyma02g36700	Glyma03g03250	Glyma03g17870	Glyma03g32850	Glyma05g03770	Glyma05g15130	Glyma05g36600	Glyma05g36620	Glyma06g00310	Glyma07g00820	Glyma07g02450	Glyma07g26550	Glyma07g30290	Glyma07g32921	Glyma08g02940	Glyma08g02960	Glyma08g06950	Glyma08g22100	Glyma08g42720	Glyma11g14950	Glyma11g31670	Glyma11g31673	Glyma11g31810	Glyma12g06910	Glyma12g28750	Glyma13g10700	Glyma13g19330	Glyma13g19331	Glyma13g29580	Glyma13g29590	Glyma13g29591	Glyma13g32790	Glyma13g43630	Glyma14g02740	Glyma15g01750	Glyma15g06530	Glyma15g09420	Glyma15g09430	Glyma15g10280	Glyma16g00410	Glyma17g08020	Glyma17g11650	Glyma17g14280	Glyma18g05480	Glyma18g05610
[truncated: 11 more columns]
