# Supplementary material for: Genome-wide analysis and expression profiling under heat and drought treatments of HSP70 gene family in soybean (Glycine max L.)
Source: Front Plant Sci. 2015 Sep 25;6:773. doi: 10.3389/fpls.2015.00773 (PMC4585176; doi:10.3389/fpls.2015.00773)
Supplement: Supplementary file 6 [file DataSheet6.XLS]

## Sheet: ¹¤×÷±í1
Gene number		1	2	3	4	5	6	7	8	9	10	11	12	13	14	15	16	17	18	19	20	21	22	23	24	25	26	27	28	29	30	31	32	33	34	35	36	37	38	39	40	41	42	1	2	3	4	5	6
		4cl-CMA2b	3-AF1 binding site	AT1-motif	ATCC-motif	ATC-motif	ATCT-motif	ACE	AE-box	Box4	Box	box	Box	CATT-motif	CATG-motif	CG-motif	chs-CMA1a	chs-CMA2a	chs-CMA2b	chs-Unit 1 m1	GAG-motif	GA-motif	MNF1	Gap-box	GATA-motif	GATT-motif	G-Box	G-box	GC-motif	GT1-motif	GTGGC-motif	H-box	I-box	LAMP-element	L-box	MRE	rbcS-CMA7a	Sp1	TCCC-motif	TCT-motif	TGG-motif	as-2-box	Pc-CMA2c	ABRE	ERE	TGACG-motif	AuxRR-core	GARE-motif	P-box
		light responsive element	light responsive element	part of a light responsive module	part of a conserved DNA module involved in light responsiveness	part of a conserved DNA module involved in light responsiveness	cis-acting regulatory element associated to the TGAGTCA motif	cis-acting element involved in light responsiveness	part of a module for light response	part of a conserved DNA module involved in light responsiveness	light responsive element	part of a light responsive element	part of a light responsive element	part of a light responsive element	part of a light responsive element	part of a light responsive element	part of a light responsive element	part of a light responsive element	part of a light responsive element	part of a light responsive element	part of a light responsive element	part of a light responsive element	light responsive element	part of a light responsive element	part of a light responsive element	part of a light responsive element	cis-acting regulatory element involved in light responsiveness	cis-acting regulatory element involved in light responsiveness	part of a light responsive element	light responsive element	part of a light responsive element	part of a light responsive element	part of a light responsive element	part of a light responsive element	part of a light responsive element	MYB binding site involved in light responsiveness	part of a light responsive element	light responsive element	part of a light responsive element	part of a light responsive element	part of a light responsive element	light-responsive promoters and implicated in shoot-specific expression	part of a light responsive element	cis-acting element involved in the abscisic acid responsiveness	ethylene-responsive element	cis-acting regulatory element involved in the MeJA-responsiveness	cis-acting regulatory element involved in auxin responsiveness	gibberellin-responsive element	gibberellin-responsive element
Catergory		Light responsive elements																																										Hormone responsive elements
1	Glyma01g44910						1			4	2										1									3						1		1										2
2	Glyma02g09400							1		2								1			1						2	3		3						1								1					1
3	Glyma02g10195					1	1			3	1			1	1						1	1			2			1		1					1	1		2		1
4	Glyma02g10261							1																				2		1					1			3		1								1
5	Glyma02g10320		1				1		1	3	4			1								1					3	4		5			2							3				1	1	1
6	Glyma02g36700			1	1		1	3		3		1									1				1		3	6	1	2								2		1			1	1		2
7	Glyma03g03250			1						8	1		1								2						4	7					2					1		1				2		1		2
8	Glyma03g17870						1				2										3	4					2	4					1			1		6		1				2		3		2
9	Glyma03g32850			1				3		7	3																			1										2					2
10	Glyma05g03770							1			4			1				1										1		1			1					1							2			1
11	Glyma05g15130					1				2					1						2						1	3					3							1				2
12	Glyma05g36600							1	1	7			1								1						1	1		1						2				1				1
13	Glyma05g36620										2						2								1								1													1
14	Glyma06g00310		1				1			1											1	2		1	1		1	3					2					1	2	1		3				2		2
15	Glyma07g00820		1							4	1						2					3			1		1	1		2						1		1		1				2	1	1
16	Glyma07g02450									2															2			2		1			1							3				1			1		1
17	Glyma07g26550							1		4	1			2								1					2	2					1					2	1	1		2				1			1
18	Glyma07g30290			1				1		3	4											1											1							1					1
19	Glyma07g32921						1		1						1						1	1			2		1	1	1	1								4	1	2				1				3	1
20	Glyma08g02940			3				1		15	1			1									1		1			2						1						1				1		2			1
21	Glyma08g02960		1				1		1	1	4											2						1						1		1		1							1			1	1
22	Glyma08g06950		1	1				1	1	3	1	1													1			2		4			1					2	1						1
23	Glyma08g22100									3	2																	1											2	2					1			1
24	Glyma08g42720		2	2		1	2			2					1		1					2		1				1						1		1		1				2
25	Glyma11g14950		2	2			2			2	2										1		1		5			1	1	1			6	1				2										1
26	Glyma11g31670						1			1	1										2	2	1						1									1							1			1
27	Glyma11g31673						1			1	1										2	2	1						1									1							1			2
28	Glyma11g31810									3									1						1		1	2		2			1					2		1
29	Glyma12g06910		1				1		2		3										1				2					1			2	2				4						1
30	Glyma12g28750							1	1	1	2										2	1	1		3		1	2														1		1	2	1			1
31	Glyma13g10700							1		1	1	1		2							1						3	9			1				1			4		1		1		5		3	1		1
32	Glyma13g19330		1						1	2	2			1							1			1						1				1		1												1
33	Glyma13g19331								1	1															1	1				1						2												1
34	Glyma13g29580			1						6				1								3								2						2		1		1						2		1
35	Glyma13g29590							1	1	1	2										2	1	1		3		1	2														1		1	2	1			1
36	Glyma13g29591	1								4	1									1	2				4			2		1		1	3	1	1					2					1	2
37	Glyma13g32790						2			4	1														1					1						1				1								1
38	Glyma13g43630		1					1	3	1				1							1			1	2					2						1				1				1
39	Glyma14g02740			2				1		3	1						2				2	3								1															1
40	Glyma15g01750			3						4	1			1			1													1			2							2		1
41	Glyma15g06530							2		2	1			1											1								1			1		1							1	1		2
42	Glyma15g09420	1					2			1	2			2						1		1								2					1	2					1				1	1
43	Glyma15g09430			2				1	3	9	3					1														2						1		1							2			2
44	Glyma15g10280			2	1	2	2	2		2												2			1					3			1					1								2	1	1
45	Glyma16g00410									4	3			1							1				3					2			1	3			1	1	1						1	1
46	Glyma17g08020				1			1			1														1			2		2								2							1	1
47	Glyma17g11650								2	4	1			1								1	1		1								1					1								1	1		1
48	Glyma17g14280							2		1	1			1				1	1		2				2		2	2		1			5			1				1		1		1				1	1
49	Glyma18g05480		1	1			1			6											1	1			1													1
50	Glyma18g05610									3	2			1								1	2				4	6										1		1				1		2
51	Glyma18g11520				1				2	10	2														1					2								1		1					2
52	Glyma18g13077			1					1		2			1													1	1					1							1				1		1		1	1
53	Glyma18g52470			1					1	3	1																	1		1			2			1										2	1
54	Glyma18g52471																2										1	1		1			2											1				1
55	Glyma18g52480								1	1	2						2				1	1						1		1						1		1				1			1		1
56	Glyma18g52610									1	3											1								2			1			1									2
57	Glyma18g52650		3						1	8							1							1	2					4			2							1						2
58	Glyma18g52760		1	1				1		2											1	2			2		2	2					1			1		12						1		2		1
59	Glyma19g35560						1	1	1	1												1			1								1						1							1
60	Glyma19g44140			1						3												1		2														1
61	Glyma20g16070									2	4			1	1			2							2		1	2		1			3			1		1				4			2				1
[truncated: 67 more columns]
