# Supplementary material for: Genome-wide analysis and expression profiling under heat and drought treatments of HSP70 gene family in soybean (Glycine max L.)
Source: Front Plant Sci. 2015 Sep 25;6:773. doi: 10.3389/fpls.2015.00773 (PMC4585176; doi:10.3389/fpls.2015.00773)
Supplement: Supplementary file 8 [file DataSheet8.XLSX]

## Sheet: Additional file 8
Additional File 8. Detailed information about the 15 motifs in soybean HSP70
Motif	Width	Motif Sequence
1	113	GIFEVKATAGDTHLGGEDFDNRMVNHFVQEFKRKHKKDISGNPRACRRLRTACERAKRTLSSTHQTTIEIDCLYDGIDFYSTITRARFEELNMDLFRKCMEPVEKCLRDAKMD
2	113	GRRFSDPSVQSDMKLWPFKVVPGPDDKPMIHVWYKGEEKQFSPEEISSMVLMKMWEIAEAYLGHTVKNCVITVPAYFNDSQRQATKDAGVIAGLNVMRIINEPTAAAIAYGLD
3	94	DLLLLDVTPLSLGIETAGGVMTVLIPRNTTIPTKKEQVFSTYSDNQTGVLIQVYEGERTRTRDNNLLGKFELSGIPPAPRGVPQINVCFDIDAN
4	113	ILNVSAEDKTTGQKNKITITNDYGRLSKEEIERMVQEAEKYKAEDEEHKKKVDAKNSLENYVYNMRNTLKHYYISFKLCPEDKKKIEDAIEQAIWWWDDNQQAEADEYWDKME
5	80	WFSLSRPFSEWPKCNTVIGIDLGTTYSCVWVWQHGHPEIIHNDQGNRTTPSWVAFTQHQRLIGGTPANRQAVNPPRTTFF
6	120	NVHSVEVVGSGSRVPAINKILTEFFKKEPRRTMNASECVARGCALQCAMLSPTFKVREYQVNESFPFSISLSWKGPPPDAQSNGPLNPQGQPVFPKGNPIPSCKALTHYRAFYFNPDVQY
7	113	LKKQGDPIEFRYKEYMERPTAIEHLHYCINSYRQSAMSWPPQFKWIDINECQKVIQWCVEAEQWQDEKPQQQDPLPWYSDPVLLSEEIYKKCQQIDRFCAPIMPKPKPKPPTQ
8	112	QHQTPCKCYTYTIGPFQSTQSSPIMVKVHVRLWRHGIVSLEHCTYLIEMMRWVPVPRWMYGIYNSMYQTMVMANSAARYSSWDNTMNMQTANCYNNASRVRQMFGQWGEPPE
9	80	ITINNKHGRLSPEEMRRMVRDAKRYKAEDEEVKNKVRAKNLLENYAYEMRDRVKNIEEVVEETIEWLDCNQLAETDEFDY
10	159	RHQLAKFGYSHHHLPYVVKGMDVSFSHIISYSSATAAEKLSNNECTPADPCYSIQHPLFWMGVGITWRAMFHCDTKHLLIYGGVQCNERMQGQMNSMCNQFGGRLFCPGDRYCFDNGTMIAWTGPAHFAHGQSRPPEDSSFSQRFITDDVPAWWREANP
11	80	IHDVELVGGSTRIPKVQHLLQEFFNGKDLCRHLDPDEAIVYGAAVHAANLSDGIKLNRYLGMLDGSMYGFVVELYGPDLL
12	80	DKRTFRQPLHIVEQCTGFGMPLSQDFLAFFKRYLQSLDQKDPDRKYTEETGNNSDGYIYDTTEEWEYLEEFEEVSTSFER
13	80	PGTSPFISCLTIGPFHGSHGSKDRVKVRVPLDLHGIVPIQSPTLIKDHMMDKRMSPDYHSFHDADRILPEEETGLNARYP
14	135	HVASKLDYDEEINAVLKKVEPNAHKIEEHRRKYERLHKEREDKKKERERQRRRAEAQAAYEKAKKQEQSSSSRNPGGMPGGFPGGFPGPFPMPGGFPGHFPMPGGFPGYCPGCGGFPGGGFYHCGFPGYGVHPCC
15	83	QHNHVEIIHNDQGHKTTPSFVAFTDNQRLIGDAAKNQRVMNPQNTVFDAKRLIGRKFSDQIIQQDMKLWPFKVVPGNRDKPMI
