# Supplementary material for: Genome-wide analysis and expression profiling under heat and drought treatments of HSP70 gene family in soybean (Glycine max L.)
Source: Front Plant Sci. 2015 Sep 25;6:773. doi: 10.3389/fpls.2015.00773 (PMC4585176; doi:10.3389/fpls.2015.00773)
Supplement: Supplementary file 9 [file DataSheet9.XLS]

## Sheet: Sheet1
Additional File 9. Accession numbers of HSP70 for Arabidopsis thaliana and rice that were used for Neighbor-joining phylogenetic tree.
Rice		Arabidopsis thaliana
1	LOC_Os01g08560	1	AT1g09080
2	LOC_Os01g33360	2	AT1g11660
3	LOC_Os01g49430	3	AT1g16030
4	LOC_Os01g62290	4	AT1g56410
5	LOC_Os02g02410	5	AT1g79920
6	LOC_Os02g48110	6	AT1g79930
7	LOC_Os02g53420	7	AT2g32120
8	LOC_Os03g02260	8	AT3g09440
9	LOC_Os03g11910	9	AT3g12580
10	LOC_Os03g16860	10	AT4g16660
11	LOC_Os03g16880	11	AT4g24280
12	LOC_Os03g16920	12	AT4g37910
13	LOC_Os03g50250	13	AT5g02490
14	LOC_Os03g60620	14	AT5g02500
15	LOC_Os05g08840	15	AT5g09590
16	LOC_Os05g23740	16	AT5g28540
17	LOC_Os05g30480	17	AT5g42020
18	LOC_Os05g35400	18	AT5g49910
19	LOC_Os05g38530
20	LOC_Os05g51360
21	LOC_Os06g10990
22	LOC_Os06g46600
23	LOC_Os08g09770
24	LOC_Os09g31486
25	LOC_Os11g08440
26	LOC_Os11g08445
27	LOC_Os11g08460
28	LOC_Os11g08470
29	LOC_Os11g47760
30	LOC_Os12g05760
31	LOC_Os12g14070
32	LOC_Os12g38180
