# Supplementary material for: Genome-wide analysis and expression profiling under heat and drought treatments of HSP70 gene family in soybean (Glycine max L.)
Source: Front Plant Sci. 2015 Sep 25;6:773. doi: 10.3389/fpls.2015.00773 (PMC4585176; doi:10.3389/fpls.2015.00773)
Supplement: Supplementary file 10 [file DataSheet10.XLS]

## Sheet: Additional file 10
Additional File 10. Pairwise identities between paralogous pairs of HSP70 genes from Soybean.
	Paralogous pairs	Score	Identities	Similarity	Gaps	Subfamilies	Duplicate type	exon/intron structure and number
1	Glyma03g32850-Glyma19g35560	3286.5	647/655 (98.8%)	650/655 (99.2%)	3/655 ( 0.5%)	I	Segmental	same
2	Glyma13g19330-Glyma13g19331	1791	351/351 (100.0%)	351/351 (100.0%)	0/351 ( 0.0%)	I	Tandem	different
3	Glyma02g10261-Glyma18g52650	1208	247/346 (71.4%)	256/346 (74.0%)	73/346 (21.1%)	I	Segmental	different
4	Glyma11g14950-Glyma12g06910	3277	640/649 (98.6%)	645/649 (99.4%)	0/649 ( 0.0%)	I	Segmental	same
5	Glyma02g10320-Glyma18g52610	3132	614/621 (98.9%)	617/621 (99.4%)	0/621 ( 0.0%)	I	Segmental	different
6	Glyma02g36700-Glyma17g08020	3204	632/652 (96.9%)	638/652 (97.9%)	7/652 ( 1.1%)	I	Segmental	same
7	Glyma13g29580-Glyma15g09430	2383.5	481/600 (80.2%)	492/600 (82.0%)	90/600 (15.0%)	I	Segmental	different
8	Glyma13g29591- Glyma13g29590	1769	351/366 (95.9%)	354/366 (96.7%)	3/366 ( 0.8%)	I	Tandem	different
9	Glyma18g52470-Glyma18g52471	3191.0	626/638 (98.1%)	627/638 (98.3%)	7/638 ( 1.1%)	I	Tandem	different
10	Glyma11g31670-Glyma11g31673	1238.5	255/318 (80.2%)	263/318 (82.7%)	27/318 ( 8.5%)	I	Tandem	different
11	Glyma02g09400- Glyma07g26550	2930.0	574/619 (92.7%)	598/619 (96.6%)	0/619 ( 0.0%)	I	Segmental	different
12	Glyma02g10195- Glyma15g10280	638.5	137/245 (55.9%)	163/245 (66.5%)	43/245 (17.6%)	I	Segmental	different
13	Glyma05g36620-Glyma08g02940	3326	657/668 (98.4%)	662/668 (99.1%)	1/668 ( 0.1%)	II	Segmental	same
14	Glyma12g28750-Glyma16g00410	1984.5	429/690 (62.2%)	430/690 (62.3%)	259/690 (37.5%)	III	Segmental	different
15	Glyma07g30290-Glyma08g06950	3343	672/678 (99.1%)	676/678 (99.7%)	0/678 ( 0.0%)	III	Segmental	same
16	Glyma13g32790-Glyma15g06530	3328	667/674 (99.0%)	671/674 (99.6%)	0/674 ( 0.0%)	III	Segmental	same
17	Glyma07g00820-Glyma08g22100	4089.5	797/857 (93.0%)	818/857 (95.4%)	5/857 ( 0.6%)	VII	Segmental	same
18	Glyma13g43630-Glyma15g01750	4251.5	825/867 (95.2%)	842/867 (97.1%)	8/867 ( 0.9%)	VII	Segmental	same
19	Glyma08g42720-Glyma18g11520	3727	728/769 (94.7%)	740/769 (96.2%)	3/769 ( 0.4%)	VII	Segmental	same
20	Glyma13g10700-Glyma20g16070	4179	840/912 (92.1%)	867/912 (95.1%)	25/912 ( 2.7%)	VII	Segmental	different
21	Glyma03g17870-Glyma18g13077	32	5/24 (20.8%)	13/24 (54.2%)	0/24 ( 0.0%)	VIII	Segmental	different
22	Glyma17g11650-Glyma19g44140	1782	342/351 (97.4%)	343/351 (97.7%)	0/351 ( 0.0%)	VIII	Segmental	same
23	Glyma05g03770-Glyma17g14280	1946.5	381/408 (93.4%)	388/408 (95.1%)	13/408 ( 3.2%)	VIII	Segmental	same
24	Glyma11g31810-Glyma18g05480	2108.5	415/434 (95.6%)	419/434 (96.5%)	7/434 ( 1.6%)	VIII	Segmental	same
