# Supplementary material for: Genome-wide analysis and expression profiling under heat and drought treatments of HSP70 gene family in soybean (Glycine max L.)
Source: Front Plant Sci. 2015 Sep 25;6:773. doi: 10.3389/fpls.2015.00773 (PMC4585176; doi:10.3389/fpls.2015.00773)
Supplement: Supplementary file 11 [file DataSheet11.XLS]

## Sheet: Sheet1
Additional File 11. Paralogous pairs of HSP70 genes in rice and Arabidopsis.
Rice		Arabidopsis thaliana
1	Os05g08840-Os01g08560	1	AT1g79920-AT1g79930
2	Os05g51360-Os06g10990	2	AT5g49910-AT4g24280
3	Os02g53420-Os03g02260	3	AT5g42020-AT5g28540
4	Os08g09770-Os05g35400	4	AT1g56410-AT3g09440
5	Os11g08445-Os11g08470	5	AT5g02490-AT5g02500
6	Os03g16880-Os12g38180
7	Os01g62290-Os05g38530
8	Os03g60620-Os11g47760
