# Supplementary material for: Genome-wide analysis and expression profiling under heat and drought treatments of HSP70 gene family in soybean (Glycine max L.)
Source: Front Plant Sci. 2015 Sep 25;6:773. doi: 10.3389/fpls.2015.00773 (PMC4585176; doi:10.3389/fpls.2015.00773)
Supplement: Supplementary file 12 [file DataSheet12.XLSX]

## Sheet: Additional file 12
	Additional File 12. Transcription of soybean HSP70 genes, as determined by RNA-seq analysis
No.	Name	young_leaf	flower	1cm pod	pod shell 10DAF	pod shell 14DAF	seed 10DAF	seed 14DAF	seed 21DAF	seed 25DAF	seed 28DAF	seed 35DAF	seed 42DAF	root	nodule
1	Glyma01g44910	3	2	2	2	2	1	2	3	7	3	32	12	0	0
2	Glyma02g09400	2	2	2	1	1	1	1	2	0	0	0	0	1	1
3	Glyma02g10320	2	1	1	4	1	0	0	0	0	0	0	0	3	0
4	Glyma02g36700	0	0	0	0	0	0	2	4	18	8	150	62	0	0
5	Glyma03g03250	6	4	6	5	3	3	2	3	3	1	3	2	2	2
6	Glyma03g17870	6	10	5	4	5	4	5	4	3	2	13	3	6	5
7	Glyma03g32850	175	124	152	270	100	75	160	161	108	46	84	46	283	226
8	Glyma05g03770	37	29	28	29	19	10	17	25	18	10	33	9	45	35
9	Glyma05g15130	14	6	12	12	0	6	15	31	7	3	9	1	5	0
10	Glyma05g36600	6	7	8	9	7	13	27	29	12	4	9	3	15	4
11	Glyma05g36620	54	39	54	75	30	47	76	69	96	41	124	36	71	28
12	Glyma06g00310	0	0	1	0	0	0	0	0	1	0	1	0	1	0
13	Glyma07g00820	8	6	5	7	4	3	6	5	3	2	5	3	10	9
14	Glyma07g02450	0	0	0	0	0	0	0	1	0	0	0	0	0	0
15	Glyma07g26550	1	2	2	1	1	1	1	1	0	0	0	0	1	0
16	Glyma07g30290	9	7	7	9	4	5	7	7	4	2	4	1	11	8
17	Glyma08g02940	73	39	61	68	22	41	80	82	81	33	77	23	97	27
18	Glyma08g02960	4	5	5	5	2	6	9	11	8	3	7	2	7	4
19	Glyma08g06950	5	5	4	5	2	3	7	7	3	2	3	2	7	7
20	Glyma08g22100	8	14	10	10	7	5	10	10	8	5	12	6	22	17
21	Glyma08g42720	6	7	4	4	2	2	3	3	2	1	2	1	6	4
22	Glyma11g14950	36	55	56	132	51	25	54	77	109	45	114	43	98	124
23	Glyma11g31670	0	0	0	0	0	0	0	0	0	0	0	0	0	0
24	Glyma11g31810	11	7	8	9	5	3	3	3	4	2	3	2	7	11
25	Glyma12g06910	29	58	42	94	30	15	46	46	68	25	72	24	102	81
26	Glyma12g28750	131	45	59	63	37	13	34	38	29	15	27	13	23	42
27	Glyma13g10700	10	8	9	9	4	12	10	12	15	5	12	4	10	7
28	Glyma13g19330	67	114	115	117	46	57	66	75	50	30	72	76	93	58
29	Glyma13g29580	14	23	23	38	46	1	1	0	1	1	1	1	37	5
30	Glyma13g29590	5	11	9	15	13	3	4	5	5	3	3	3	10	7
31	Glyma13g32790	8	7	7	7	4	4	8	10	9	3	18	5	9	12
32	Glyma13g43630	30	24	26	32	10	11	20	27	14	6	16	7	41	21
33	Glyma14g02740	3	2	3	2	1	1	2	1	1	1	1	1	1	1
34	Glyma15g01750	40	41	36	38	12	12	21	32	24	10	42	16	43	25
35	Glyma15g06530	5	5	6	6	2	2	6	8	6	3	12	3	9	9
36	Glyma15g09420	1	1	1	1	2	0	1	1	1	1	1	0	1	1
37	Glyma15g09430	10	29	5	15	30	1	1	0	2	0	2	1	15	4
38	Glyma15g10280	0	0	0	0	0	0	0	0	0	0	0	0	0	0
39	Glyma16g00410	98	40	46	55	28	13	30	31	31	12	29	12	22	29
40	Glyma17g08020	0	3	0	0	1	1	4	6	39	28	251	157	14	2
41	Glyma17g11650	11	8	8	8	5	3	7	10	7	5	7	5	2	8
42	Glyma17g14280	38	32	38	41	29	24	37	34	26	15	35	17	42	34
43	Glyma18g05480	8	6	6	4	5	1	2	1	3	1	4	2	5	4
44	Glyma18g05610	0	0	0	0	0	0	0	0	0	0	0	0	0	0
45	Glyma18g11520	4	3	3	4	1	2	3	3	2	1	2	2	5	4
46	Glyma18g52470	0	0	0	0	0	0	0	0	0	0	0	0	4	1
47	Glyma18g52480	2	2	0	0	0	0	0	0	0	0	0	0	15	18
48	Glyma18g52610	5	4	4	8	2	3	7	9	4	2	9	2	30	24
49	Glyma18g52650	0	0	0	0	0	0	1	1	0	0	0	0	0	4
50	Glyma18g52760	0	0	0	0	0	0	0	0	0	0	0	0	0	0
51	Glyma19g35560	113	111	93	127	62	43	112	158	98	45	91	46	226	114
52	Glyma19g44140	27	9	12	12	4	1	4	4	5	3	4	2	7	6
53	Glyma20g16070	6	7	4	6	2	3	5	4	9	3	9	2	8	6
