# Supplementary material for: Genome-wide analysis and expression profiling under heat and drought treatments of HSP70 gene family in soybean (Glycine max L.)
Source: Front Plant Sci. 2015 Sep 25;6:773. doi: 10.3389/fpls.2015.00773 (PMC4585176; doi:10.3389/fpls.2015.00773)
Supplement: Supplementary file 13 [file DataSheet13.XLS]

## Sheet: Sheet2
Additional File 13. List of primer sequences used for qRT-PCR analysis of the 61 soybean Hsp70 genes
No.	Gene Identifier	Forward Primer Sequence (5'->3')	Reverse Primer Sequence (5'->3')
1	Glyma01g44910	CGTCTACTTTTCCTGAAATAGCAA	GAAGGGATGTTATCTTTGAAGGTT
2	Glyma02g09400	TCCTTTGTATGAAACCTTTGACAT	TTCAGCCTTGTAATATTCAGCTTC
3	Glyma02g10195	AGGCTAACGCAATGAATGCT	AAATGGCAAGCTCCTTCAGA
4	Glyma02g10261	GCTGGTGAGAAACCCATGAT	CAACATCTTTGCTGGCTTGA
5	Glyma02g10320	CACGCCCTCTTATGTTGGTT	CAGCGAACTGTTTGTCCTCA
6	Glyma02g36700	GGAGGATGCGATACAGTGGT	AGCACCCTGGTACATTTTCG
7	Glyma03g03250	CAGAAGAACCTGAAGACTTTGTGT	GTTCTTAACGAACGTGCTACACTT
8	Glyma03g17870	TGGTGGTTTGGTTCCTCTTC	TGGTTTGTTGTGCCGAATTA
9	Glyma03g32850	TCGATCTCGGAACCACCTAC	ACGACCAATCAACCTCTTGG
10	Glyma05g03770	TCAGTTCTAATGTTTGGTTCCATT	CGAGCAGGGGATTTATATATTTCT
11	Glyma05g15130	GTTGGTGGAAGCACAAGGAT	TGAAAACCCGACACAACAAA
12	Glyma05g36600	AGCTCGGTTTGAGGAGTTGA	ATCCTTGTGCTTCCACCAAC
13	Glyma05g36620	AGCCAAACAAGGGTGTCAAC	CCTTCGAAAACCTGAATGGA
14	Glyma06g00310	CATGGGTTCCAGCAGTACCT	ACCACCAACTTGTGCATTGA
15	Glyma07g00820	TTTCTCTTTCATGGAAAAGTTCTG	TTTGTAGTTTGGAAAGGACCAATA
16	Glyma07g02450	GGTTCAGGACTTGCTTCTGC	TTGTTGTCTTTGGTGCTTGC
17	Glyma07g26550	AATTGGTGAATGAAATTTTAGCAA	TATAAGGTTGGCTTGGTAATTGAA
18	Glyma07g30290	CAAAGACAAGTCTACTGGGAAAGA	TGTAGATGCTTGTATCTGCACTGT
19	Glyma07g32921	AGAAATTCGCTGCTGAGGAA	GGTCTGGCCATAGAACTCCA
20	Glyma08g02940	TATTCATGTGTCGGTGTTTACAAG	CAAGCTTCATGTCTTTTTGAACTT
21	Glyma08g02960	GTCTACAACATGAAAAACCAGGTC	ACCTCTTTGAGCTTCTCCTCATAT
22	Glyma08g06950	AGCGGAGCTTCTTGTTGGTA	CATCTCCATTGGGAGCCTTA
23	Glyma08g22100	AAAGTGAAAGTTCGTCTGAATCTG	GGACTTCATCAATGTCCATCTTAG
24	Glyma08g42720	GATCCCATCTTACTTTACCGACTT	AAGTATCTCCATTTTCCCAAACTC
25	Glyma11g14950	GGACTTTTGATGTCTCTCTTCTCA	GGCATTTCCACTAATATCCTTCTT
26	Glyma11g31670	AGCTGGAAATGGTCACCTTG	TGCACGAGTGATCGAAGAAC
27	Glyma11g31673	AGCTGGAAATGGTCACCTTG	TGCACGAGTGATCGAAGAAC
28	Glyma11g31810	GCAATGCAACAAGCTTTCAA	ATGCTGAAGGTGCTCGAGAT
29	Glyma12g06910	CGATTTGGGAACGACGTACT	ATAACCTTGAACGGCCACAG
30	Glyma12g28750	AGACAAAGAGAAGAGGGATGCTAT	TAAGCTCTCCTAGTTTTGCTTCAA
31	Glyma13g10700	GATCGGGCTGATGCTGTTAT	TATCAGTTTGCACGCTTTCG
32	Glyma13g19330	GACAAAACTACCGGCCAAAA	TGCTGTCTAGCCACTGGATG
33	Glyma13g19331	GACAAAACTACCGGCCAAAA	TGCTGTCTAGCCACTGGATG
34	Glyma13g29580	GAAGGTTGTGGAGGAGACCA	CTTCCAACTCCTGCCTCTTG
35	Glyma13g29590	AGGGAGTGCCACAAATCAAC	CGCCTTCACCTTCTTCTTTG
36	Glyma13g29591	AGGGAGTGCCACAAATCAAC	CGCCTTCACCTTCTTCTTTG
37	Glyma13g32790	AATCTGCCACTATCCTTAAAAACC	GATTGATTGATCAGAAAGGAAATG
38	Glyma13g43630	ATGAGGATGGTGAAGATGAAACTA	GCAAGTTGATCAATTACTGTACCC
39	Glyma14g02740	CTATTCCTTTTTCCATTGGACTTT	CTTATTTTAGGAGATGTCCCAGGT
40	Glyma15g01750	GCCACAAAACCACACCTTCT	GGGTTGGTGACAGCTTGAT
41	Glyma15g06530	AGGTCGTGGAACTCTCATGG	TACCGTGTTGCCAAAACAAA
42	Glyma15g09420	GCAGAGACAGGCCACTAAGG	CTGTCCAACCCGTAAGCAAT
43	Glyma15g09430	GCGAAGGAGACAAGAAGGTG	ACCAACATCAAACCCCACAT
44	Glyma15g10280	GCCACAAAACCACACCTTCT	TGTTTTCTGGGTTGGTGACA
45	Glyma16g00410	GAAAAGAGGGATGCCATTGA	TGACCAAGCTGCATGACTTC
46	Glyma17g08020	ACTCTGTTTTCTTTCTGGAACATG	TAGTCCGCGTTAGAAATTAGAGTG
47	Glyma17g11650	TGTCCGTGTTCTCTCACAGC	CAGCACCGGTTACAATCCTT
48	Glyma17g14280	AGAAAAGTCTAGAGACCCTGTCGT	ATGAAATGCTTCAATTGATTGAGT
49	Glyma18g05480	GCAGAAGATGGTTTATCCCTATTT	TCTTTGAAATGACTTCTTCTGGA
50	Glyma18g05610	CAGGAGGACTAATAATTGTGTTGG	TAGTCCACCATTCTGTTATCGATT
51	Glyma18g11520	TATCATTCAAATTCTGATGCAATG	TCTTGTACCATCAGCAGAACTACA
52	Glyma18g13077	GGTTCAAGGAATGGGGATTT	CGATCCAAAGAACACCAACA
53	Glyma18g52470	GCGCAAAGTTTGAGGAACTC	GCATAGAAGCATGGACAGCA
54	Glyma18g52471	GCGCAAAGTTTGAGGAACTC	GCATAGAAGCATGGACAGCA
55	Glyma18g52480	TTAAGGCAACTACTGGAGACACTC	TCTTTTGTTTCCACTAATGTCCAT
56	Glyma18g52610	AAGAAGAAGGTCGACGCAAA	AGCACTCTCGATGGCATCTT
57	Glyma18g52650	CTTGACAAGAAAGCCACTAGTGTT	CTCTTGGGTTTCCAGTAATATCCT
58	Glyma18g52760	AATGAATGCTTTGGATCACTATGT	CCTCTATTTTATCCCGCTGATTAT
59	Glyma19g35560	ATGTGTAGTTGCTTTCATCCATTT	GTATCCCATCCAACAAAAATCATA
60	Glyma19g44140	CGGCACACATACATCACTCC	TAAGGGGAAGAACGTGTTGG
61	Glyma20g16070	TGTCATTGGAACAAATATATGCAG	AAGAACTATTGCTTCATCAGCATC
Actin	LOC100792119	TTGACTGAGCGTGGTTATTCC	GATCTTCATGCTGCTGGGTG
