# Supplementary material for: Genome-wide analysis and expression profiling under heat and drought treatments of HSP70 gene family in soybean (Glycine max L.)
Source: Front Plant Sci. 2015 Sep 25;6:773. doi: 10.3389/fpls.2015.00773 (PMC4585176; doi:10.3389/fpls.2015.00773)
Supplement: Supplementary file 14 [file DataSheet14.XLS]

## Sheet: 工作表1
Additional File 14. The result of 61 soybean HSP70 genes qRT-PCR by 2-∆∆CT method
No.	Gene Name	15% PEG					42°C
		0h	3h	6h	12h	24h	0h	3h	6h	12h	24h
1	Glyma01g44910	1	0.109856	0.722735	1.07548	0.801573	1	16.3855	11.7744	11.4652	5.51723
2	Glyma02g09400	1	1.56256	2.53655	3.69353	1.94021	1	1.07601	5.93035	3.01163	0.62129
3	Glyma02g10195	1	0.485239	0.883709	0.995193	0.608743	1	6.92545	18.4585	5.86195	2.83782
4	Glyma02g10261	1	0.936327	2.46964	12.4258	4.62862	1	2.66241	3.56733	1.05516	0.691656
5	Glyma02g10320	1	0.492033	2.45971	17.109	8.57786	1	8.10055	31.6018	15.7518	2.38176
6	Glyma02g36700	1	5.59973	20.373	3.74589	37.7676	1	15.8704	10.8555	2.80998	2.70453
7	Glyma03g03250	1	0.27335	1.27042	0.505097	0.494472	1	1.2878	1.91244	76.0321	35.3456
8	Glyma03g17870	1	0.954637	1.75063	5.07017	3.12204	1	183.516	68.7619	5.8971	24.9003
9	Glyma03g32850	1	0.0238386	0.0708915	0.225706	0.163842	1	0.0321401	2.65907	0.718723	0.671164
10	Glyma05g03770	1	1.04724	2.25754	3.60704	1.06625	1	0.798317	2.75927	78.9256	18.7566
11	Glyma05g15130	1	1.31516	4.90847	34.261	5.08857	1	7.36652	37.2629	26.9284	1.78137
12	Glyma05g36600	1	0.371654	0.0741193	0.378426	0.0712171	1	6.31252	11.5636	9.82994	2.36195
13	Glyma05g36620	1	0.0358784	0.0530636	0.197119	0.07163	1	6.59015	9.96878	1.92124	1.0541
14	Glyma06g00310	1	0.846433	2.956	4.17851	2.48526	1	2.22712	2.70325	0.375929	0.557709
15	Glyma07g00820	1	0.0466731	0.158668	0.445227	0.191239	1	7.0116	5.76448	3.08536	1.83527
16	Glyma07g02450	1	0.629318	0.797725	1.59629	1.17061	1	0.660961	1.5594	0.233725	0.893092
17	Glyma07g26550	1	1.23658	4.94248	25.715	5.07007	1	2.53091	5.34998	1.58824	0.631839
18	Glyma07g30290	1	0.173433	0.315269	0.496026	0.245846	1	0.380664	0.745326	0.569895	0.473879
19	Glyma07g32921	1	0.788421	3.12993	221.739	130.959	1	7.92945	26.1969	59.4454	12.1832
20	Glyma08g02940	1	0.0332259	0.0603964	0.0870155	0.0669876	1	3.77609	3.71244	0.927504	0.829072
21	Glyma08g02960	1	0.306269	0.224932	0.238535	0.277678	1	0.664819	0.898657	6.35664	2.36269
22	Glyma08g06950	1	0.0203059	0.138243	0.219292	0.121322	1	1.77673	1.22202	1.17796	0.569859
23	Glyma08g22100	1	0.100787	0.244029	0.0470046	0.34412	1	5.74163	3.74698	131.129	63.6495
24	Glyma08g42720	1	0.119817	0.278377	0.159223	0.119779	1	7.00426	14.2224	31.1836	6.34208
25	Glyma11g14950	1	0.140442	0.557954	0.0540687	0.745309	1	19.1887	11.9292	39.1948	41.6756
26	Glyma11g31670	1	0.739198	3.02578	11.4678	2.52486	1	12.6452	26.1525	11.551	2.35796
27	Glyma11g31673	1	0.953993	3.81007	11.3267	3.33288	1	6.1051	12.0169	8.64199	2.71293
28	Glyma11g31810	1	0.118651	0.921949	1.16567	0.721559	1	0.814077	3.76414	0.614601	1.14652
29	Glyma12g06910	1	0.629318	0.797725	1.59629	1.17061	1	0.660961	1.5594	0.233725	0.893092
30	Glyma12g28750	1	0.14284	0.301796	0.116666	0.249474	1	11.8435	8.41091	1.45623	1.25617
31	Glyma13g10700	1	0.20092	0.536793	0.0771157	1.00507	1	9.98372	6.84551	2.05493	1.95302
32	Glyma13g19330	1	0.617663	0.782951	1.56673	1.07199	1	0.894148	1.00035	0.239188	0.833285
33	Glyma13g19331	1	0.533989	1.45059	0.627089	1.48632	1	0.622665	0.479385	0.111117	0.797676
34	Glyma13g29580	1	1.36717	4.8639	24.7376	5.27653	1	10.8099	29.7398	31.7081	4.89947
35	Glyma13g29590	1	1.02067	4.42538	38.1951	5.27021	1	8.48457	22.0084	21.5058	3.28376
36	Glyma13g29591	1	1.47295	5.66562	63.5786	6.99564	1	8.53275	26.2624	24.2316	4.77509
37	Glyma13g32790	1	0.263857	1.63098	5.34357	1.09124	1	4.86234	56.0963	164.874	2.26966
38	Glyma13g43630	1	0.497016	0.640006	0.17854	0.99204	1	18.8331	9.00338	4.34695	3.86497
39	Glyma14g02740	1	0.414379	0.745899	0.226175	0.237075	1	7.87736	22.2379	29.2965	5.63588
40	Glyma15g01750	1	2.0421	2.82317	1.0635	0.637118	1	8.34519	24.2189	31.5465	5.07849
41	Glyma15g06530	1	0.441834	3.57751	16.1376	2.57694	1	3.40756	5.98413	5.10628	1.11353
42	Glyma15g09420	1	0.768473	1.84024	38.8822	2.0597	1	8.01853	30.772	21.3367	3.60142
43	Glyma15g09430	1	1.03039	2.70622	4.40912	2.07322	1	3.40425	38.0195	13.4144	2.2642
44	Glyma15g10280	1	1.06342	4.32715	21.9519	4.39845	1	10.6139	33.9549	36.1145	4.43088
45	Glyma16g00410	1	0.0605758	0.55953	0.161838	0.101428	1	6.79519	20.7709	1.35025	1.47368
46	Glyma17g08020	1	0.561264	1.75357	14.1113	1.57104	1	10.9456	15.8515	14.8686	15.347
47	Glyma17g11650	1	0.173534	0.983427	2.8139	0.465947	1	1.27706	4.18163	4.2899	1.68867
48	Glyma17g14280	1	0.263092	1.13192	1.70482	0.52204	1	2.34591	4.84463	4.12859	1.49991
49	Glyma18g05480	1	0.341783	1.02274	0.695109	0.718748	1	1.51068	2.63681	45.3731	13.76
50	Glyma18g05610	1	1.03612	5.00544	38.3721	6.15548	1	7.77217	15.8192	13.3318	3.221
51	Glyma18g11520	1	0.753657	1.82832	0.281838	2.55325	1	1.0697	1.44495	1.35816	0.801843
52	Glyma18g13077	1	1.40607	3.07785	220.247	57.9754	1	7.13273	19.6473	26.2598	6.63835
53	Glyma18g52470	1	0.14504	0.727277	0.0838616	0.681568	1	7.94813	13.2506	2.0813	2.0345
54	Glyma18g52471	1	0.195233	1.04299	0.115295	1.3022	1	8.30891	11.4338	0.452465	2.47927
55	Glyma18g52480	1	0.171197	0.824775	0.110974	0.780899	1	5.61941	8.323	240.778	60.7849
56	Glyma18g52610	1	1.894	2.69413	0.123527	3.29955	1	42.0299	6.13834	4.16726	3.71718
57	Glyma18g52650	1	1.38751	3.60697	2.48317	2.05	1	0.10438	0.323375	15.3728	2.13753
58	Glyma18g52760	1	0.487312	2.37498	2.12114	1.55748	1	3.76886	7.65908	1.16283	0.987679
59	Glyma19g35560	1	0.536365	1.00962	0.941346	0.707196	1	6.21695	6.59549	5.5913	1.53939
60	Glyma19g44140	1	1.13551	3.86095	30.7113	6.25502	1	7.03396	19.7333	129.94	14.6626
61	Glyma20g16070	1	0.203835	0.387356	0.0437274	0.757521	1	3.85659	2.84366	1.27044	0.776203
